# Supplementary material for: Soil Fungal Community Differences in Manual Plantation Larch Forest and Natural Larch Forest in Northeast China
Source: Microorganisms. 2024 Jun 28;12(7):1322. doi: 10.3390/microorganisms12071322 (PMC11278968; doi:10.3390/microorganisms12071322)
Supplement: Supplementary file 1 [file microorganisms-12-01322-s001.zip]

Archive with 1 entries (1 files):
- microorganisms-3050615-supplementary.pdf
